# Supplementary material for: Mitigation of Benzene-Induced Haematotoxicity in Sprague Dawley Rats through Plant-Extract-Loaded Silica Nanobeads
Source: Toxics. 2023 Oct 17;11(10):865. doi: 10.3390/toxics11100865 (PMC10610980; doi:10.3390/toxics11100865)
Supplement: Supplementary file 1 [file toxics-11-00865-s001.zip]

Archive with 1 entries (1 files):
- toxics-2620110-supplementary.pdf
